# Supplementary material for: Changes in the deep subsurface microbial biosphere resulting from a field-scale CO2 geosequestration experiment
Source: Front Microbiol. 2014 May 14;5:209. doi: 10.3389/fmicb.2014.00209 (PMC4030138; doi:10.3389/fmicb.2014.00209)
Supplement: Supplementary file 1 [file Presentation10.ZIP]

Archive with 8 entries (8 files):
- Mu et al Supplementary Figure 1.jpg
- Mu et al Supplementary Figure 2.jpg
- Mu et al Supplementary Figure 3.jpg
- Mu et al Supplementary Figure 4.jpg
- Mu et al Supplementary Figure 5A.jpg
- Mu et al Supplementary Figure 5B.jpg
- Mu et al Supplementary Figure 5C.jpg
- Mu et al Supplementary Figure 5D.jpg
